# Supplementary material for: Synthesis and Evaluation of Thiol-Conjugated Poloxamer and Its Pharmaceutical Applications
Source: Pharmaceutics. 2021 May 11;13(5):693. doi: 10.3390/pharmaceutics13050693 (PMC8151909; doi:10.3390/pharmaceutics13050693)
Supplement: Supplementary file 1 [file pharmaceutics-13-00693-s001.zip]

Archive with 1 entries (1 files):
- pharmaceutics-1164095-supplementary.pdf
